# Supplementary material for: Charting and probing the activity of ADARs in human development and cell-fate specification
Source: Nat Commun. 2024 Nov 13;15:9818. doi: 10.1038/s41467-024-53973-0 (PMC11561244; doi:10.1038/s41467-024-53973-0)
Supplement: Supplementary file 4 — Source Data [file 41467_2024_53973_MOESM4_ESM.xlsx]

## Sheet: Figure 4
Figure 4c
		Radial Glia	Intermediate Progenitors	Glutamatergic Neu.
	AEI	0.470801	0.38918	0.530078
		0.495474	0.428048	0.580812
		0.481947	0.416666	0.548747
Figure 4d
	ADAR	AEI	Cell type
	4.93554	0.38918	Intermediate Progenitors
	5.00645	0.428048	Intermediate Progenitors
	4.94066	0.416666	Intermediate Progenitors
	4.90722	0.530078	Glutamatergic Neurons
	4.89775	0.580812	Glutamatergic Neurons
	4.81348	0.548747	Glutamatergic Neurons
	4.93406	0.470801	Radial Glia
	4.9536	0.495474	Radial Glia
	4.8214	0.481947	Radial Glia
	ADARB1	AEI	Cell type
	0.904324	0.38918	Intermediate Progenitors
	0	0.428048	Intermediate Progenitors
	0.0598662	0.416666	Intermediate Progenitors
	3.46427	0.530078	Glutamatergic Neurons
	3.42746	0.580812	Glutamatergic Neurons
	3.25894	0.548747	Glutamatergic Neurons
	0.601008	0.470801	Radial Glia
	0.437264	0.495474	Radial Glia
	0.482961	0.481947	Radial Glia
Figure 4f
		Adipogenic-MSC-Fib	Chondrogenic-MSC-Fib	Cycling-MSC-Fib	MSC-Fib	Muscle	MyoFib	Smooth-Muscle	HSC	Kidney-Prog	Pericytes	Gut-Epi	Retinal-Epi	Retinal Neurons	Melanoblasts	Cycling Neural Prog.	Radial Glia	Early Neurons	Glia	Intermediate Progenitors	GABAergic Neu.	Glutamatergic Neu.
	AEI	0.463415	0.438744	0.461299	0.438744	0.29885	0.51889	0.463674	0.559757	0.351813	0.502535	0.560677	0.5227	0.602118	0.527163	0.484126	0.57743	0.529941	0.494118	0.469882	0.579505	0.585055
		0.631265	0.532127	0.572165	0.532127	0.322645	0.675917	0.567876	0.594846	0.41057	0.541207	0.629631	0.587838	0.555294	0.694618	0.53917	0.589356	0.562221	0.385149	0.532501	0.547067	0.654336
		0.526857	0.514871	0.522592	0.514871	0.412119	0.604519	0.631391	0.611788	0.406986	0.547359	0.614812	0.613841	0.595759	0.594652	0.53853	0.453567	0.547547	0.517667	0.479233	0.633068	0.660654
		0.485138	0.463671	0.499922	0.463671	0.337828	0.563947	0.456741	0.503529		0.52748	0.528624	0.556861	0.602432	0.622272	0.630062	0.61576	0.578963		0.556233	0.508499	0.656626
Figure 4e
	ADAR	AEI	Cell type
	3.60775	0.463415	Adipogenic-MSC-Fib
	4.45131	0.631265	Adipogenic-MSC-Fib
	4.20548	0.526857	Adipogenic-MSC-Fib
	3.92228	0.485138	Adipogenic-MSC-Fib
	3.45496	0.438744	Chondrogenic-MSC-Fib
	3.06155	0.532127	Chondrogenic-MSC-Fib
	2.95669	0.463671	Chondrogenic-MSC-Fib
	3.90766	0.461299	Cycling-MSC-Fib
	4.282	0.572165	Cycling-MSC-Fib
	4.04639	0.522592	Cycling-MSC-Fib
	3.93811	0.499922	Cycling-MSC-Fib
	3.64766	0.438744	MSC-Fib
	4.38338	0.532127	MSC-Fib
	3.92334	0.514871	MSC-Fib
	3.57373	0.463671	MSC-Fib
	2.49603	0.29885	Muscle
	3.30828	0.322645	Muscle
	3.27378	0.412119	Muscle
	2.50804	0.337828	Muscle
	3.78336	0.51889	MyoFib
	3.67712	0.675917	MyoFib
	3.28404	0.563947	MyoFib
	3.84906	0.463674	Smooth-Muscle
	4.04888	0.567876	Smooth-Muscle
	3.76079	0.456741	Smooth-Muscle
	4.08634	0.503529	HSC
	4.82981	0.547359	Pericytes
	4.09318	0.52748	Pericytes
	3.91509	0.560677	Gut-Epi
	4.43681	0.629631	Gut-Epi
	4.5765	0.614812	Gut-Epi
	4.03314	0.528624	Gut-Epi
	3.45885	0.5227	Retinal-Epi
	3.08178	0.587838	Retinal-Epi
	3.28473	0.613841	Retinal-Epi
	3.7892	0.556861	Retinal-Epi
	4.78055	0.497349	SCP
	4.92024	0.534708	SCP
	4.48362	0.555907	Neural-Progenitors
	4.95242	0.573975	Neural-Progenitors
	4.10098	0.472372	Neural-Progenitors
	4.44455	0.621622	Neural-Progenitors
	4.58166	0.529941	Neurons
	4.99136	0.562221	Neurons
	4.71718	0.547547	Neurons
	4.25866	0.578963	Neurons
	ADARB1	AEI	Cell type
	0.475447	0.631265	Adipogenic-MSC-Fib
	0.967567	0.526857	Adipogenic-MSC-Fib
	0.437899	0.485138	Adipogenic-MSC-Fib
	1.39337	0.438744	Chondrogenic-MSC-Fib
	0.144549	0.514871	Chondrogenic-MSC-Fib
	0.0877455	0.463671	Chondrogenic-MSC-Fib
	0.735645	0.461299	Cycling-MSC-Fib
	0.396659	0.572165	Cycling-MSC-Fib
	0.591109	0.499922	Cycling-MSC-Fib
	2.73142	0.559757	HSC
	1.82125	0.594846	HSC
	1.0116	0.611788	HSC
	1.3679	0.351813	Kidney-Prog
	1.63752	0.406986	Kidney-Prog
	0.863599	0.438744	MSC-Fib
	1.88278	0.532127	MSC-Fib
	1.07167	0.514871	MSC-Fib
	1.12747	0.463671	MSC-Fib
	0.541349	0.29885	Muscle
	1.66172	0.322645	Muscle
	1.07468	0.412119	Muscle
	0.368447	0.337828	Muscle
	1.47784	0.51889	MyoFib
	0.615523	0.675917	MyoFib
	3.18591	0.604519	MyoFib
	0.611009	0.563947	MyoFib
	4.04299	0.555907	Neural-Progenitors
	2.67828	0.573975	Neural-Progenitors
	1.41999	0.472372	Neural-Progenitors
	2.5756	0.621622	Neural-Progenitors
	2.73447	0.529941	Neurons
	2.08578	0.562221	Neurons
	0.863028	0.547547	Neurons
	1.519	0.578963	Neurons
	1.58379	0.547359	Pericytes
	2.8994	0.5227	Retinal-Epi
	2.52592	0.587838	Retinal-Epi
	2.63817	0.613841	Retinal-Epi
	2.46457	0.556861	Retinal-Epi
	3.85646	0.497349	SCP
	4.32918	0.640554	SCP
	4.93468	0.580088	SCP
	2.81425	0.534708	SCP
	1.32432	0.567876	Smooth-Muscle
	0.517955	0.631391	Smooth-Muscle

## Sheet: Figure 5
Figure 5c
		Adipogenic-MSC-Fib	Chondrogenic-MSC-Fib	Cycling-MSC-Fib	Definitive Endoderm	Gut-Epi	Hematopoietic	Kidney-Prog	MSC-Fib	Muscle	MyoFib	Neural-Progenitors	Neurons	Pancreatic-Progenitors	Pericytes	Retinal-Epi	SCP	Smooth-Muscle
	Week 4 Teratoma AEI	0.692034		0.698889	1.04874	0.816167	0.945805	0.548964	0.981179	2.63158	0.724424	0.702378	0.668341	0.558041	0.52636	0.530545	0.688592	0
		0.549226		0.526331	0.834641	0.733253	0.681949	0.538911	0.738603	0.769783	0.679303	0.544105	0.583695	0.554813	0.455165	0.506247	0.580581
							0.681041	0.508234	0.577272					0.595796	0.487923	0.759217	0.575465
		Adipogenic-MSC-Fib	Chondrogenic-MSC-Fib	Cycling-MSC-Fib	Definitive Endoderm	Gut-Epi	Hematopoietic	Kidney-Prog	MSC-Fib	Muscle	MyoFib	Neural-Progenitors	Neurons	Pancreatic-Progenitors	Pericytes	Retinal-Epi	SCP	Smooth-Muscle
	Week 6 Teratoma AEI	0.837275	0.877229	0.754409	1.50913	0.80544	0.960214	0.623331	0.877229	0.70696	0.918882	0.694652	0.79334	0.780258	0.857481	0.767168	0.826173	0.592254
		0.655775	0.912382	0.620546	0.827356	0.649014	0.639964	0.533195	0.912382	1.62523	0.696879	1.93612	2.05928	0.586933	0.690897	1.9632	2.27115	1.03899
		2.25566	2.51977	2.04557	2.81733	2.13417	2.80101	2.02505	2.51977		2.1501			2.01009	2.53423			2.12092
		Adipogenic-MSC-Fib	Chondrogenic-MSC-Fib	Cycling-MSC-Fib	Definitive Endoderm	Gut-Epi	Hematopoietic	Kidney-Prog	MSC-Fib	Muscle	MyoFib	Neural-Progenitors	Neurons	Pancreatic-Progenitors	Pericytes	Retinal-Epi	SCP	Smooth-Muscle
	Week 8 Teratoma AEI	1.24123	1.12171	1.12478	1.07307	1.05972	1.11357	0.996302	1.12171	0.50587	1.21578	0.993044	1.11865	1.01552	1.17245	0.921935	1.31751	1.00588
		1.0047	0.937837	0.915123	1.14546	0.967244	0.92517	0.847248	0.937837	0.54094	0.990142	0.88024	1.00052	0.838659	1.00255	0.918246	1.04709	0.805207
		0.761689	0.832007	0.675952	0.734723	0.619074	1.01779	0.59172	0.832007	0.410314	0.74866	0.579963	0.612753	0.546206	0.720937	0.610337	0.723194	0.584735
		Adipogenic-MSC-Fib	Chondrogenic-MSC-Fib	Cycling-MSC-Fib	Definitive Endoderm	Gut-Epi	Hematopoietic	Kidney-Prog	MSC-Fib	Muscle	MyoFib	Neural-Progenitors	Neurons	Pancreatic-Progenitors	Pericytes	Retinal-Epi	SCP	Smooth-Muscle
	Week 10 Teratoma AEI	2.20274	2.62285	1.89123	1.72507	1.85677	2.36898	1.49096	2.62285	0.728833	2.4999	1.68041	1.86262	1.17929	2.42032	1.39539	1.94504	1.98377
		1.41131	1.3817	1.31541	1.28927	0.967588	1.26351	0.825981	1.3817	0.442624	1.22666	0.982605	1.14068	0.853782	1.29184	0.935331	1.30507	1.18408
		1.69522	1.56616	1.61685	2.05945	1.29476	1.49068	1.05763	1.56616	0.540463	1.6635	1.22834	1.46358	1.06796	1.5551	1.19563	1.62808	1.44954
		1.10691	1.00405	1.00121		0.953953	1.01888	0.746036	1.00405	0.424225	0.838631	0.938692	0.975736	0.818043	1.0733	0.816417	1.15663	0.936739
		1.32072	1.52639	1.17788		0.92649	2.13341	0.808999	1.52639	0.402316	1.27998	0.925008	1.05659	0.896423	1.12528	1.02434	1.25684	1.09481
Figure 5d
	Fetal Cell Atlas AEI	Teratoma AEI	Cell type
	0.987825	1.54738	Adipogenic-MSC-Fib
	0.899913	1.27899	Mid/Hind Gut-Epi
	0.39944	0.507692	Muscle
	0.830676	1.29984	Neurons
	0.783315	1.15101	Neural-Progenitors
	0.884493	1.45833	SCP
	0.839778	1.32979	Smooth-Muscle
Figure 5f
	Fetal Cell Atlas AEI	Teratoma AEI	Cell type
	0.700436	0.651456	DevelopmentalStage1_Astrocytes
	0.823722	0.825859	DevelopmentalStage1_In-Neurons
	0.792711	0.790269	DevelopmentalStage2_Astrocytes
	0.718665	0.862891	DevelopmentalStage2_Ex-Neurons
	0.817452	0.966373	DevelopmentalStage2_In-Neurons
	0.921352	1.16583	DevelopmentalStage3_Astrocytes
	0.819234	1.26659	DevelopmentalStage3_Ex-Neurons
	0.899887	1.3396	DevelopmentalStage3_In-Neurons

## Sheet: Figure 6
Figure 6c
		NTC				AAVS1				ADAR				ADARB1				ADARB2
	Adipogenic-MSC-Fib	0.62738	0.593063	0.680242	0.640342	0.621024	0.582802	0.68022	0.631898	0.460114	0.350077	0.347992	0.455451	0.603265	0.533906	0.633021	0.672641	0.586428	0.650458	0.655666	0.636863
	Chondrogenic-MSC-Fib	0.679123	1.05512	0.676036		0.847117	0.578549	1.17613		0.472904	0.260686			0.55169	0.5322	0.626235	0.514403	0.733737
	Cycling-MSC-Fib	0.602224	0.572475	0.636029	0.635397	0.571234	0.560502	0.648027	0.633497	0.391727	0.367623	0.341768	0.429124	0.557052	0.530847	0.579846	0.68062	0.58902	0.597499	0.63853	0.677463
	Gut-Epi	0.53532	0.566156	0.628336	0.657508	0.486874	0.558744	0.572998	0.625359	0.44095	0.295401	0.313807	0.222751	0.529337	0.55305	0.530704	1.30567	0.543059	0.513614	0.568195	0.68751
	Hematopoietic	0.805977	0.547449	0.671795	0.642862	0.478196	0.524943	0.673702	0.561491	0.47287	0.198507			0.614402	0.530794	0.887256	1.3652	0.433357	0.365223	0.628074
	MSC-Fib	0.679123	0.572475	1.05512	0.676036	0.847117	0.578549	0.68022	1.17613	0.472904	0.260686	0.341768	0.429124	0.55169	0.5322	0.626235	0.514403	0.733737	0.597499	0.655666	0.636863
	Muscle	0.420677	0.39285	0.37017	0.412699	0.428656	0.372698	0.331125	0.594637	0.389354	0.198906	0.149089	0.543783	0.368126	0.324866	0.359359	0.470368	0.526418	0.546835	0.359788	0.519314
	MyoFib	0.675487	0.583567	0.701043	0.720719	0.687061	0.657108	0.80966	0.728555	0.656618	0.573335	0.555348	0.576301	0.630067	0.570118	0.774262	0.653502	0.60621	0.614862	0.624529	0.67948
	Neural-Progenitors	0.586512	0.503144	0.607577	0.731804	0.585705	0.554399	0.548046	0.692281	0.538324	0.445112	0.410498	0.562462	0.562323	0.537704	0.635925	0.598477	0.566794	0.756861	0.484856	1.82119
	Neurons	0.647495	0.568597	0.656534	0.732566	0.641709	0.557632	0.663758	0.717033	0.545865	0.428254	0.369413	0.513678	0.664981	0.575304	0.624282	0.912868	0.58759	0.641145	0.673511	1.09716
	Pericytes	0.603804	0.622782	0.61392	0.66212	0.607741	0.586989	0.600106	0.72784	0.397225	0.46823			0.598646	0.542465	0.624647	0.738257	0.795993	0.762005	0.516353	0.677312
	Retinal-Epi	0.629192	0.579796	0.714731	0.68311	0.672434	0.563898	0.610833	0.796787	0.664004	0.606742	0.582611		0.969153	0.571872	0.652677	0.542306	0.643114	0.557081	0.730509	0.584459
	Smooth-Muscle	0.546152	0.548778	0.607333	0.593367	0.662334	0.466378	0.435651	0.555707	0.450533	0.41755	0.258564	0.613476	0.513363	0.383536	0.563574	0.576707	0.5184	0.542419	0.695804
	SCP	0.583923	0.738218	0.756923	0.764634	0.67918	1.1969	0.853959						0.536348	0.599009	0.686123		0.652759	0.608098

## Sheet: Figure 7
Figure 7e
Mesoderm Fitness Values	AAVS1	ADAR1	ADARB1	ADARB2	NTC		Endoderm Fitness Values	AAVS1	ADAR1	ADARB1	ADARB2	NTC		Ectoderm Fitness Values	AAVS1	ADAR1	ADARB1	ADARB2	NTC
	-1.67083	-2.88538	-1.4581	-0.332627	0.0158384			-1.64668	-2.58574	-0.749096	-0.338009	-0.0329136			-1.66828	-2.90554	-1.85728	-0.391349	0.00776245
	-0.932944	-1.58595	-0.753229	-1.09216	-0.282272			-0.990104	-0.247562	0.220308	-0.989851	-0.687947			-1.76692	-0.450509	-0.213942	-1.21106	-0.43877
	-1.2601	-1.68689	-0.95013	-0.115389	0.117481			-0.530504	-0.611157	0.194666	0.480847	-0.230055			-1.07996	-1.31475	-0.161322	0.0437043	0.116996
	-1.41571	-4.02439	-2.4072	-3.01735	0.449915			-0.559697	-1.53372	-1.62427	-0.56755	0.105939			-1.68314	-2.7727	-1.70972	-0.848154	0.463529

## Sheet: Figure 8
								Raw Cq Values (Figures 8j and 8k)	Target	Sample	Cq		Target	Sample	Cq
Figure 8j									ADAR1	sh-Control_n1	24.1053		ADIPOQ	sh-Control_n1	30.3318
									ADAR1	sh-Control_n1	24.0836		ADIPOQ	sh-Control_n1	30.6218
		shControl	shADAR1						ADAR1	sh-ADAR1_n1	26.7836		ADIPOQ	sh-Control_n2	31.2164
	Relative ADAR Expression	1.1973	0.175864						ADAR1	sh-ADAR1_n1	26.8331		ADIPOQ	sh-Control_n2	31.3677
		0.88516	0.14873						GAPDH	sh-Control_n1	19.4335		ADIPOQ	sh-ADAR1_n1	27.7037
		1.02187	0.129854						GAPDH	sh-Control_n1	19.3848		ADIPOQ	sh-ADAR1_n1	27.774
									GAPDH	sh-ADAR1_n1	19.3447		ADIPOQ	sh-ADAR1_n2	28.654
									GAPDH	sh-ADAR1_n1	19.367		ADIPOQ	sh-ADAR1_n2	28.6083
Figure 8k									ADAR1	sh-Control_n2	24.4729		PPARG	sh-Control_n1	31.5453
									ADAR1	sh-Control_n2	24.409		PPARG	sh-Control_n1	30.4195
	Fold Change Gene Expression	shControl		shADAR1					ADAR1	sh-ADAR1_n2	27.3054		PPARG	sh-Control_n2	30.7482
	ADIPOQ	1.36995	0.729954	13.2302	9.41216				ADAR1	sh-ADAR1_n2	27.3044		PPARG	sh-Control_n2	30.7482
	PPARG	0.952224	1.05017	38.2387	39.304				GAPDH	sh-Control_n2	19.191		PPARG	sh-ADAR1_n1	26.1281
									GAPDH	sh-Control_n2	19.2149		PPARG	sh-ADAR1_n1	26.249
									GAPDH	sh-ADAR1_n2	19.4132		PPARG	sh-ADAR1_n2	26.5469
									GAPDH	sh-ADAR1_n2	19.5742		PPARG	sh-ADAR1_n2	26.553
Figure 8l									ADAR1	sh-Control_n3	24.7231		GAPDH	sh-Control_n1	20.5058
		shControl	shADAR1						ADAR1	sh-Control_n3	24.5282		GAPDH	sh-Control_n1	20.5471
	% Oil O Red Positive Cells	0.556969	13.9946						ADAR1	sh-ADAR1_n3	27.4984		GAPDH	sh-Control_n2	20.3895
		0.286216	19.222						ADAR1	sh-ADAR1_n3	27.4838		GAPDH	sh-Control_n2	20.4774
		0.219088	10.1743						GAPDH	sh-Control_n3	19.5174		GAPDH	sh-ADAR1_n1	21.0812
									GAPDH	sh-Control_n3	19.5086		GAPDH	sh-ADAR1_n1	21.0391
									GAPDH	sh-ADAR1_n3	19.3895		GAPDH	sh-ADAR1_n2	21.6154
									GAPDH	sh-ADAR1_n3	19.4147		GAPDH	sh-ADAR1_n2	21.307

## Sheet: Supp. Fig. 2
Supp. Fig. 2D
	Gene Expression (TPM)	ADAR				ADARB1				ADARB2
	Neurons	23.9452	31.8089	26.3035	19.1419	6.65513	4.24505	1.81885	2.86592	0.301376	1.77626	0.741296	1.09017
	Neural-Progenitors	22.372	30.9619	17.16	21.7742	16.484	6.40094	2.67584	5.96119	0.220788	0.193243	0	0.0977408
	SCP	27.4846	23.2251	17.4643	30.2789	14.4848	20.1008	30.5835	7.03355	0	0	0	0
	Retinal-Epi	10.9956	8.46658	9.74547	13.8249	7.46114	5.75941	6.22544	5.51963	0.129007	0	0.213787	0
	Gut-Epi	15.0855	21.6577	23.8597	16.3718	0.466291	0.991472	0.733554	0.528792	0.120936	0.162564	0	0.0558745
	Pericytes	16.6651	20.9934	28.4392	17.0675	0	0	2.99757	0.64134	2.33628	0	0	0
	Kidney-Prog	24.2416	31.9519	28.4115		2.58094	0	3.11131		0	0	0
	HSC	22.3325	24.8941	19.3576	16.9868	6.6411	3.53387	2.01614	0.561271	0	5.04096	0	0
	Smooth-Muscle	14.4106	16.5514	19.7258	13.5553	0.306852	2.50415	1.43192	0.418993	0.58362	0	0	0
	MyoFib	13.7691	12.7915	14.0197	9.74078	2.78532	1.53211	9.10027	1.52733	0.209114	0	0	0
	Muscle	5.6413	9.90584	9.67176	5.68848	1.45533	3.16394	2.10626	1.29096	0.197713	0	0	0
	MSC-Fib	12.533	20.8703	15.1721	11.9069	1.81957	3.68785	2.10187	2.18476	0.159727	0.0723108	0	0.0769503
	Cycling-MSC-Fib	15.008	19.4541	16.5229	15.3281	1.66514	1.31646	0.783778	1.5064	0	0.0500769	0.298143	0.134302
	Chondrogenic-MSC-Fib	10.966	8.34867	9.8056	7.76343	2.62691	0.44443	1.10538	1.06271	0	0	0	0
	Adipogenic-MSC-Fib	12.191	21.8765	18.4492	15.1609	0.949378	1.39035	1.95554	1.35463	0	0	0.0743871	0.0444216

## Sheet: Supp. Fig. 3
Supp. Fig. 3
	Cell Line AEI Values	H9	HUES62	PGP1		ADAR Expression (TPM)	H9	HUES62	PGP1
	Adipogenic-MSC-Fib	0.438637	0.408973	0.383035		Neurons	38.269	55.5754	25.4241
	Chondrogenic-MSC-Fib	0.35636	0.412859	0.372475		Neural-Progenitors	30.5096	43.7404	18.3138
	Cycling-MSC-Fib	0.41313	0.410516	0.36724		SCP		28.8419	22.5922
	Gut-Epi	0.530735	0.50018	0.389742		Retinal-Epi	11.1648	24.2142	8.79416
	Hematopoietic	0.520537	0.539004	0.334479		Gut-Epi	23.2398	22.7885	12.5599
	Kidney-Prog	0.417141	0.322675	0.312048		Pericytes	0	37.1031	18.2222
	MSC-Fib	0.438637	0.412859	0.372475		Kidney-Prog	52.2537	46.9471	10.4454
	Muscle	0.389499	0.330606	0.278909		HSC	0	30.3637	13.1482
	MyoFib	0.482527	0.464454	0.483963		Smooth-Muscle	22.3227	29.026	10.3517
	Neural-Progenitors	0.435562	0.425918	0.426816		MyoFib	19.9434	26.6641	13.8353
	Neurons	0.427149	0.466102	0.440074		Muscle	16.3142	17.8189	8.75628
	Pericytes	0.563417	0.422608	0.405099		MSC-Fib	47.0599	33.8674	22.3575
	Retinal-Epi	0.45452	0.504351	0.391285		Cycling-MSC-Fib	25.4434	36.4307	14.8504
	SCP	0	0.454392	0.370332		Chondrogenic-MSC-Fib	11.7126	26.8072	14.0727
	Smooth-Muscle	0.337321	0.484609	0.392427		Adipogenic-MSC-Fib	31.2599	33.9161	21.2352

## Sheet: Supp. Fig. 4
Supp. Fig. 4c
	Cell Counts	Single Cell RNAseq					Single Nucleus RNAseq
	Adipogenic-MSC-Fib	354	263	133	1128		247	933	418	803	533
	Chondrogenic-MSC-Fib	47	31	19	105		13	43	25	53	36
	Cycling-MSC-Fib	209	172	83	885		62	176	87	208	135
	Gut-Epi	158	183	39	454		1345	1651	275	1131	604
	Hematopoietic	9	7	14	53		13	23	5	31	15
	Kidney-Prog	4	21	0	27		98	240	31	441	177
	MSC-Fib	553	430	225	1321		136	204	115	667	299
	Muscle	44	31	15	245		69	211	34	61	123
	MyoFib	123	36	27	201		32	32	12	86	36
	Neural-Progenitors	350	128	229	376		2924	1594	366	1481	470
	Neurons	242	238	97	254		3557	2616	439	1405	633
	Pancreatic-Prog	0	0	0	0		3	6	21	23	20
	Pericytes	18	28	55	284		8	164	42	129	103
	Retinal-Epi	130	146	453	171		718	291	52	178	59
	SCP	30	17	12	50		83	392	173	183	147
	Smooth-Muscle	33	48	21	89		35	138	34	162	57

## Sheet: Supp. Fig 5
Supp. Fig 5
	Cell Percentages
	Week	Radial Glia					CycProg					Early Neurons					Retinal Neurons					Retinal Epi					Schwann Cells					Definitive Endoderm					Foregut Epi					Airway Epi					Pancreatic Prog
	4	68.0556	65.4183	60.7188			1.47569	0.910045	2.15135			5.98958	7.31537	10.0481			18.8368	21.1411	23.6649			0.0868056	0.245012	0.278411			5.55556	4.97025	3.13845			14.0625	23.8589	13.9098			53.125	52.6971	44.9875			0	0.207469	0			2.34375	2.07469	8.9599
	6	55.9199	46.5955	31.5576			0.546448	0.756564	1.4476			17.122	24.4771	10.3937			12.7505	15.9324	39.6931			6.37523	5.78549	14.0996			7.28597	6.45305	2.80834			3.26087	8.22785	10.4079			51.087	63.2911	52.602			0	0	0			1.08696	8.22785	8.43882
	8	27.3947	40	46.1368			2.5273	4.41728	1.86501			36.0998	36.74	15.1865			15.1326	9.77995	23.0018			8.08112	3.34148	6.57194			10.7644	5.72127	7.23801			4.00471	2.98795	1.8254			44.2874	47.759	41.3492			1.41343	0.192771	0.15873			6.36042	8.6747	9.20635
	10	34.8531	33.2923	29.8701	31.4735	34.8544	5.30074	12.3191	6.03514	1.10362	0.679612	45.1112	36.4952	43.0863	48.273	39.3204	3.73524	6.77549	5.2712	5.19109	3.30097	9.85993	5.48198	4.50726	5.94727	5.04854	1.1398	5.63597	11.2299	8.01144	16.7961	0.074129	0.517241	0	0.0603136	0	23.4248	41.2069	50.3205	36.8516	52.7027	0.444774	0.689655	0.961538	1.38721	0.675676	0.222387	1.98276	3.20513
[truncated: 62 more columns]

## Sheet: Supp. Fig. 6
Supp. Fig 6
	ADAR Expression (TPM)	Week 4					Week 6					Week 8					Week 10
	Adipogenic-MSC-Fib	81.7096	122.497	90.0706			82.3657	137.609	118.495			147.271	86.4899	125.897			125.905	132.863	104.562	125.179	144.872
	Chondrogenic-MSC-Fib	0					109.623	76.5888	101.539			101.697	74.5197	86.4576			35.3977	63.1934	43.3555	111.139	41.3565
	Cycling-MSC-Fib	129.016	77.5381	77.9214			89.4906	129.583	101			143.179	85.3622	114.455			82.7374	117.354	124.846	88.8924	92.9113
	MSC-Fib	223.108	214.692	86.5245			76.0019	155.975	97.9121			153.779	87.6199	116.122			101.603	116.382	111.477	98.6662	142.036
	Muscle	0	0	0			87.1851	24.9664	76.7875			49.4511	34.1711	102.99			34.5508	49.9291	62.9361	40.3318	76.9957
	MyoFib	72.147	122.133	97.3491			45.3977	115.93	114.238			125.751	60.0107	120.892			149.222	110.216	131.751	61.3235	29.8837
	Smooth-Muscle	0						101.18	78.465			125.859	72.6289	137.583			103.289	108.102	51.9628	123.356	150.382
	HSC	64.1407	99.7211	77.1182			36.5273		24.9346			157.46	93.5001	221.864			39.0683	102.542		88.5554
	Kidney-Prog	41.5289	80.952	49.5512			62.5925	94.3035	199.834			101.432	68.5591	112.612			107.394	114.354	108.696	97.6828	168.08
	Pericytes	133.556		250.453			63.666	125.953	104.544			164.177	87.2874	85.3464			102.523	134.102	117.526	117.237	85.4676
	Definitive-Endoderm	38.3012	127.73	98.4008				201.203	100.939			154.419	85.523	84.5567			0
	Gut-Epi	66.6937	121.188	93.1953			107.546	210.257	94.6405			142.14	79.2413	119.91			118.464	110.85	98.6561	95.3477	109.881
	Pancreatic-Progenitors	137.774	240.232	121.76			0	193.281	109.705			131.531	71.5756	118.95				108.784	73.4964	144.164	77.889
	Retinal-Epi	220.232	178.736	22.2137			86.7598	95.649	78.1706			123.049	54.8175	88.7297			82.0414	98.4488	104.892	74.3964	57.5054
	SCP	81.0867	103.714	99.3593			54.1713	126.722	108.582			133.876	85.0241	100.951			119.062	168.198	163.556	109.825	135.083
	Neural-Progenitors	80.1921	99.4087	74.685			54.9955	118.978	88.4155			125.774	71.2118	127.578			108.331	122.15	141.484	118.615	135.293
	Neurons	64.8165	118.672	80.5559			76.1156	127.016	100.562			164.132	82.4975	119.093			120.025	128.659	132.255	120.661	160.478
	ADARB1 Expression (TPM)	Week 4					Week 6					Week 8					Week 10
	Adipogenic-MSC-Fib	18.7907	34.7784	16.4393			15.2541	17.0709	30.3885			35.5567	10.1986	33.7391			48.8678	29.731	34.0101	26.8798	30.0424
	Chondrogenic-MSC-Fib	0	0	0				16.3084	35.8454			83.5256	6.01307	46.3365			135.673	12.1104	55.3912	17.7489	39.628
	Cycling-MSC-Fib	4.1208	23.9669	22.6442			11.6932	24.6923	36.9446			32.4083	8.59623	20.3293			22.022	14.2041	23.9257	24.5207	6.84831
	MSC-Fib	0					10.9238	33.2125	30.4046			45.5451	11.5258	34.1041			34.546	24.8405	21.7996	36.0162	34.0248
	Muscle	0						143.537	110.367			110.077	21.8286	78.9481			115.873	56.2851	78.8612	73.9317	32.7901
	MyoFib	10.7273	52.0128	49.0283			48.3337	58.8882	95.9178			89.5717	23.5908	51.7341			81.7059	35.2031	34.4304	36.7253
	Smooth-Muscle	0	0	0			42.5494		125.309			35.0833	11.5989	58.5924			39.5889	33.9326	41.4925	33.5194	13.0997
	HSC	30.73	38.7378	17.9918			11.6669	23.2479	23.8924			64.6625	32.579	35.4319			74.8709		125.895	84.8542
	Kidney-Prog		33.2437	8.63277			7.49706	15.0604	61.7683			39.4025	5.83943	23.979			37.6483	25.0171	8.50232	28.316	12.3888
	Pericytes	0	0	0			30.5025	25.8619	25.6858			28.8152	21.3745	19.0818				28.555	34.6505	8.83551	36.398
	Definitive-Endoderm	21.4086	27.6837	33.2327			24.5303	21.4215	33.4802			23.1196	12.5006	49.8601			0
	Gut-Epi	9.64622	20.8426	24.5698			9.3683	17.8291	49.3471			35.9773	11.2384	22.4722			25.5749	19.939	18.4591	15.9913	16.0221
	Pancreatic-Progenitors	22.0026		5.23522			0					4.84744	3.76836	7.47401				10.4237			29.8534
	Retinal-Epi	0					23.2001	56.9484	48.0862			99.1095	20.6514	76.0717			114.306	64.3187	63.4788	67.9124	68.8775
	SCP	38.2858	60.3375	58.2255			110.043	193.31	241.036			279.295	85.6061	196.742			220.023	181.106	153.648	155.928	205.145
	Neural-Progenitors	13.5601	37.5325	22.4726				74.233	51.0928			55.6478	18.6776	56.7201			94.8503	58.0954	15.7856	43.5001	23.469
	Neurons	16.7858	35.3249	28.0283			13.1583	30.2331	48.1386			45.6304	12.9211	34.9707			57.219	35.9793	37.7335	35.4211	22.2212
	ADARB2 Expression (TPM)	Week 4					Week 6					Week 8					Week 10
	Adipogenic-MSC-Fib	0					0					0					0
	Chondrogenic-MSC-Fib	0					0					0					0
	Cycling-MSC-Fib	0	4.5584	0.582004			1.23556	0	0.763773			2.05464	0	0.508756			0	1.12565	0	0	0
	MSC-Fib	0					0	1.57922	2.47835			1.09191	2.79394	2.62079			11.9464	1.00523	0	4.28133	12.1338
	Muscle	0					0					0					0
	MyoFib	0	2.31858	1.20502			0	0	3.82967			0	1.40215	2.13905			0	2.57519	0	6.985	0
	Smooth-Muscle	0					0					6.25566	6.61819				0
	HSC	5.84471	4.91185	4.27747			0					0	2.58183	0			0
	Kidney-Prog	0	0	4.10479			0					0	1.3883	2.85045				0.475815	0	1.496	0
	Pericytes	0					0					0					0
	Definitive-Endoderm	0					0					0					0
	Gut-Epi	1.14667	1.69893	0.698632			0	1.69551	2.21127			0.610958	0.400781	3.10218			2.6192	1.06327	4.25556	1.1698	1.08833
	Pancreatic-Progenitors	0					0					0					0
	Retinal-Epi	0					0					0					0
	SCP	0					0					0					0
	Neural-Progenitors	1.58856	0.644271	1.0317			2.38637	4.6631	4.21428			5.44319	1.18413	2.2167			3.20339	1.13745	1.76609	3.27915	5.31393
	Neurons	0	4.4791	3.10262			1.43008	5.3079	4.67131			9.09036	4.96474	1.45862			11.3413	7.37982	6.77052	7.14755	16.0602

[truncated: 2 more sheets: Supp. Fig. 8, Supp. Fig. 9]
